# Supplementary material for: A Potential Fatty Acid Metabolism-Related Gene Signature for Prognosis in Clear Cell Renal Cell Carcinoma
Source: Cancers (Basel). 2022 Oct 9;14(19):4943. doi: 10.3390/cancers14194943 (PMC9564311; doi:10.3390/cancers14194943)
Supplement: Supplementary file 1 [file cancers-14-04943-s001.zip]

Archive with 7 entries (7 files):
- Figure S1.tif
- Figure S2.tif
- Figure S3.tif
- Table S1.pdf
- Table S2.pdf
- Table S3.xlsx
- Table S4.xlsx
