# Supplementary material for: A Potential Fatty Acid Metabolism-Related Gene Signature for Prognosis in Clear Cell Renal Cell Carcinoma
Source: Cancers (Basel). 2022 Oct 9;14(19):4943. doi: 10.3390/cancers14194943 (PMC9564311; doi:10.3390/cancers14194943)
Supplement: Supplementary file 1 [file cancers-14-04943-s001.zip › Table S3.xlsx]

## Sheet: Sheet1
Supplementary Table S3. Correlation analysis with GSVA scores, FAMGS risk scores and gene expressions in the TCGA training cohort and EMTAB validation cohort
	TCGA cohort correlations											E-MTAB cohort correlations
Gene Set	Riskscore	ACAA2	ACADL	ALDH3A2	CPOX	CPT2	ENO2	ENO3	HPGD	PTPRG	TDO2	riskscore	ACAA2	ACADL	ALDH3A2	CPOX	CPT2	ENO2	ENO3	HPGD	PTPRG	TDO2
HALLMARK_FATTY_ACID_METABOLISM	-0.462127	0.631017	0.471715	0.447469	-0.18642	0.757076	-0.334448	0.0947389	0.195165	-0.0634233	-0.192269	-0.590917	0.533392	0.484222	0.397049	-0.40218	0.706792	-0.366322	-0.00918102	0.292164	0.175472	-0.24082
GOBP_FATTY_ACID_BETA_OXIDATION	-0.401346	0.605844	0.469263	0.397495	-0.176622	0.76677	-0.317543	0.192142	0.102137	-0.138001	-0.279099	-0.625791	0.524751	0.491516	0.467419	-0.384225	0.773274	-0.35674	0.101334	0.25249	0.187874	-0.400634
GOBP_LIPID_OXIDATION	-0.441261	0.62697	0.471181	0.438731	-0.20823	0.77328	-0.301719	0.140973	0.133312	-0.109591	-0.26505	-0.592628	0.488262	0.468811	0.475128	-0.368832	0.740809	-0.309142	0.0604582	0.199197	0.154209	-0.419469
GOBP_TRICARBOXYLIC_ACID_CYCLE	-0.455091	0.507519	0.312768	0.280967	-0.141045	0.686529	-0.375009	0.0498288	0.24308	0.0292324	-0.189797	-0.51278	0.462217	0.399826	0.285547	-0.343598	0.692152	-0.410474	0.124082	0.195946	0.11831	-0.312443
GOBP_CELLULAR_AMINO_ACID_CATABOLIC_PROCESS	-0.477055	0.708424	0.531516	0.519033	-0.287725	0.728086	-0.211633	0.167575	0.0678287	-0.0600415	-0.27479	-0.638967	0.577099	0.516162	0.517992	-0.481299	0.763992	-0.378103	0.121667	0.231476	0.210931	-0.33914
REACTOME_CELL_CYCLE_CHECKPOINTS	0.396826	-0.363869	-0.370753	-0.374804	0.437214	-0.109852	-0.00970248	-0.0178266	-0.0253756	-0.303563	0.320931	0.544115	-0.330657	-0.404419	-0.441175	0.323508	-0.308107	0.152603	0.148223	-0.163457	-0.465035	0.305489
REACTOME_DNA_REPLICATION	0.519179	-0.363171	-0.33378	-0.417604	0.454058	-0.0804119	0.0274996	0.088682	-0.0861826	-0.491752	0.273761	0.465521	-0.238809	-0.33349	-0.373051	0.253077	-0.239114	0.143045	0.1524	-0.190822	-0.427589	0.222864
HALLMARK_E2F_TARGETS	0.321383	-0.313928	-0.336872	-0.318748	0.375621	-0.110987	0.109863	-0.0571577	-2.29e-05	-0.260062	0.28887	0.512161	-0.304618	-0.362593	-0.474768	0.349255	-0.257072	0.241335	0.194571	-0.0750473	-0.470977	0.267305
HALLMARK_G2M_CHECKPOINT	0.217157	-0.313413	-0.344164	-0.279663	0.299278	-0.162609	0.0732456	-0.0995528	0.0047892	-0.0766071	0.305351	0.488369	-0.332571	-0.36919	-0.44585	0.371578	-0.276113	0.157937	0.15777	-0.109672	-0.340708	0.369872
HALLMARK_MYC_TARGETS_V2	0.453495	-0.263551	-0.217963	-0.404606	0.237148	-0.0877492	0.0976003	0.159954	-0.120277	-0.469166	0.117384	0.517163	-0.346553	-0.309214	-0.38377	0.352067	-0.242674	0.22803	0.217331	-0.123035	-0.560351	0.117613
