# Supplementary material for: A Potential Fatty Acid Metabolism-Related Gene Signature for Prognosis in Clear Cell Renal Cell Carcinoma
Source: Cancers (Basel). 2022 Oct 9;14(19):4943. doi: 10.3390/cancers14194943 (PMC9564311; doi:10.3390/cancers14194943)
Supplement: Supplementary file 1 [file cancers-14-04943-s001.zip › Table S4.xlsx]

## Sheet: Sheet1
Supplementary Table S4. Correlation analysis with ImmuCellAI infiltration scores, FAMGS risk scores and gene expressions in the TCGA training cohort and EMTAB validation cohort
	TCGA cohort correlations											E-MTAB cohort correlations
Immune Cell Type	Riskscore	ACAA2	ACADL	ALDH3A2	CPOX	CPT2	ENO2	ENO3	HPGD	PTPRG	TDO2	riskscore	ACAA2	ACADL	ALDH3A2	CPOX	CPT2	ENO2	ENO3	HPGD	PTPRG	TDO2
Activated B cell	-0.122213	0.0468455	-0.0252094	0.0637883	-0.178971	-0.0162978	-0.112638	0.0454573	0.0713119	0.213641	-0.113207	-0.359775	0.248863	0.252728	0.383101	-0.162554	0.275776	-0.350985	0.138088	0.320176	0.238418	-0.180945
Neutrophil	-0.199057	0.203433	0.159748	0.22648	-0.0592159	0.0718646	-0.113644	0.0790115	0.0920599	0.195497	-0.00780558	-0.365135	0.329477	0.214251	0.298944	-0.21066	0.0694766	0.00231596	-0.197259	0.158891	0.45256	-0.0491029
nTreg	0.298106	-0.339743	-0.231705	-0.288985	0.114838	-0.393908	0.20949	-0.0310337	-0.0567276	-0.0827524	0.240441	0.209186	-0.104065	-0.0977296	-0.205631	0.0772032	-0.178819	0.0317664	-0.0570331	-0.0458887	-0.139704	0.291205
iTreg	0.108484	-0.243884	-0.164621	-0.14001	0.0701042	-0.325304	0.05789	-0.0895843	0.043716	0.117355	0.25715	0.189485	-0.136763	-0.142418	-0.190551	0.0717003	-0.215171	0.104668	-0.143776	-0.0692342	-0.0286168	0.340436
Th1	0.169792	-0.243094	-0.114777	-0.182222	0.229203	-0.170888	-0.188347	0.129415	0.154891	-0.0114502	0.217909	0.437045	-0.336795	-0.356957	-0.288325	0.269943	-0.339649	0.288233	0.00477276	-0.137663	-0.253728	0.355928
Exhausted	0.278601	-0.0999409	0.00277385	-0.189743	0.111792	-0.0545618	0.0942166	0.113805	-0.215343	-0.388177	-0.117182	0.199307	-0.0585876	-0.0378692	-0.184882	-0.00484849	-0.0734927	-0.0568411	0.03952	-0.20958	-0.262362	0.0889024
Central_memory	-0.227662	0.158111	0.241049	0.179588	-0.165158	-0.0241628	-0.0255655	-0.129106	0.0162816	0.115974	-0.208942	-0.315608	0.293562	0.285115	0.237104	-0.224303	0.0272508	-0.067101	-0.224094	0.00230521	0.352614	-0.135621
InfiltrationScore	-0.0853248	-0.0572523	-0.0606283	0.0324948	-0.0480068	-0.180453	0.2693	-0.332577	-0.0195048	0.196569	0.127415	-0.0827042	0.070274	-0.00761664	0.0857552	0.0328974	0.0356305	-0.00229084	0.0099727	0.137733	0.111898	-0.0225031
